# Supplementary material for: Structural and functional modifications of neuronal lipid rafts: implications for HIV-associated neurological disorders
Source: J Neuroinflammation. 2026 Feb 11;23:87. doi: 10.1186/s12974-026-03730-5 (PMC12997674; doi:10.1186/s12974-026-03730-5)
Supplement: Supplementary file 1 — Supplementary Material 1. [file 12974_2026_3730_MOESM1_ESM.xlsx]

## Sheet: Sheet1
			Total AC-OH	Total BMP	Total CE	Total OxSpecies	Total Cer(d)	Total Cer(m)	Total C1P	Total BA	Total CL	Total COH	Total DE	Total deDE	Total DG	Total dhCer	Total dimethyl-CE	Total GM1	Total GM3	Total HexCer	Total Hex2Cer	Total Hex3Cer	Total methyl-CE	Total methyl-DE	Total PA	Total S1P	Total Sph	Total SHexCer	Total TG [NL]	Total TG(O) [NL]	Total Ubiquinone	Total LPC	Total LPC(O)	Total LPC(P)	Total LPE	Total LPE(P)	Total PC	Total PC(O)	Total PC(P)	Total PE	Total PE(O)	Total PE(P)	Total PG	Total PI	Total PIP1	Total PS	Total SM		Total %
exGFP	Whole cell lysate		0.000128914	0.0942673	3.4728	0.143868	0.862596	0.0294862	0.000122422	0.00484411	18.0912	23.8371	0.0171125	2.04124e-05	0.683545	0.00819933	0.0059558	0.00133297	0.0203386	0.162868	0.00838794	0.00357634	0.0374336	0.00328407	0.0891444	0.000299611	0.00762651	0.00273187	0.119065	0.00995815	0.0626982	0.54858	0.0228822	0.0122061	0.0708715	0.0176122	22.2269	2.27222	0.556869	11.462	0.127449	2.57942	1.52031	7.11577	0.0726846	2.34022	1.27391		99.9999
exGFP	Whole cell lysate		0.000125218	0.0923476	4.12422	0.188257	0.792042	0.0305108	0.000103606	0.00153062	16.9659	24.2508	0.0203259	0.000193132	0.814245	0.00666753	0.0051509	0.00140116	0.0201568	0.209859	0.00875959	0.00320916	0.0354183	0.00505279	0.0852043	0.000405045	0.00746907	0.00236241	0.127665	0.0143195	0.0603391	0.46939	0.0197365	0.0117221	0.0608636	0.0175783	21.8734	2.34369	0.425278	11.8592	0.138022	2.47296	2.7729	6.26038	0.0505084	2.05834	1.29298		100.001
exGFP	Whole cell lysate		0.000143588	0.097152	3.70743	0.195178	0.759708	0.0294748	0.000117154	0.00321839	16.9403	23.4145	0.0192333	0.000162381	0.732381	0.00746917	0.00692751	0.0014557	0.0199018	0.174737	0.00895099	0.00342632	0.0402803	0.00485133	0.0659779	0.000328569	0.00883554	0.0023388	0.127014	0.0125524	0.0615881	0.568518	0.0238799	0.0126859	0.0673872	0.0178895	20.9082	2.19264	0.46344	10.7771	0.130059	2.64491	3.80159	7.02982	1.30996	2.31318	1.29418		100.001
		Mean	0.000132573	0.094589	3.76815	0.175768	0.804782	0.0298239	0.000114394	0.0031977	17.3324	23.8342	0.0188906	0.000125308	0.74339	0.00744534	0.0060114	0.00139661	0.0201324	0.182488	0.00869951	0.00340394	0.0377107	0.00439606	0.0801089	0.000344408	0.00797704	0.00247769	0.124581	0.0122767	0.0615418	0.528829	0.0221662	0.0122047	0.0663741	0.0176933	21.6695	2.26952	0.481862	11.3661	0.131843	2.56576	2.69827	6.80199	0.477717	2.23725	1.28703		100.001
		SD	6.87053e-06	0.00171001	0.233294	0.019687	0.0372035	0.000420635	6.8638e-06	0.00117156	0.464719	0.295681	0.00115536	6.51489e-05	0.0466988	0.000541771	0.00062905	4.34817e-05	0.000155154	0.0172783	0.000202439	0.000130539	0.00172734	0.00068467	0.00876481	3.8518e-05	0.00052866	0.000155873	0.00338604	0.0015512	0.000834542	0.0370752	0.00152912	0.000340751	0.00359233	0.000120719	0.48267	0.0534282	0.0478729	0.387074	0.00389443	0.0613689	0.80785	0.333058	0.509702	0.109977	0.00804195
exNEF	Whole cell lysate		0.000123177	0.0918454	3.39849	0.194454	1.01891	0.0342761	0.000177086	0.00424462	17.5624	25.2174	0.0166284	7.31422e-06	0.582932	0.00903212	0.00788529	0.00136652	0.0214074	0.182023	0.00878259	0.00283059	0.0421637	0.00682396	0.0828801	0.000316946	0.00797675	0.00295877	0.0911708	0.00817215	0.0702158	0.751282	0.0310091	0.0161656	0.0834238	0.0225735	22.6495	2.39499	0.540955	12.1451	0.132048	1.36733	1.07194	6.6081	0.0452996	2.24189	1.23113		100.001
exNEF	Whole cell lysate		9.21587e-05	0.082207	2.9139	0.184595	1.03548	0.0327021	0.000246726	0.00261415	17.1649	24.5688	0.0166057	0.000173012	0.476989	0.008355	0.00617298	0.00131072	0.0192683	0.196436	0.00886032	0.00267257	0.0390329	0.00466963	0.0797786	0.000216192	0.00707595	0.00233941	0.0386903	0.00731245	0.0625956	0.818369	0.0340779	0.0169583	0.0897699	0.023951	21.9368	2.42992	0.438964	11.4227	0.127093	1.38168	4.11923	6.19164	0.749856	2.11446	1.14058		100
exNEF	Whole cell lysate		0.000128156	0.0905895	3.65186	0.196772	0.916053	0.030862	0.000161714	0.00655654	18.0651	25.2123	0.0211847	6.6513e-06	0.798293	0.00765533	0.00511425	0.00128148	0.0195536	0.189014	0.00907651	0.00255763	0.0376551	0.00420785	0.0852084	0.000321634	0.00769095	0.00258237	0.10361	0.0158579	0.0628489	0.658935	0.0265058	0.0141266	0.0766117	0.0215606	21.6004	2.29573	0.457863	11.3628	0.139257	1.21089	0.919428	7.83084	0.240899	2.36456	1.23681		100.001
		Mean	0.000114497	0.088214	3.32142	0.19194	0.990148	0.0326134	0.000195175	0.00447177	17.5975	24.9995	0.0181396	6.23258e-05	0.619405	0.00834748	0.00639084	0.00131957	0.0200765	0.189157	0.00890647	0.00268693	0.0396172	0.00523382	0.0826223	0.000284924	0.00758122	0.00262685	0.0778238	0.0104475	0.0652201	0.742862	0.0305309	0.0157502	0.0832685	0.022695	22.0622	2.37355	0.479261	11.6435	0.132799	1.31997	2.03687	6.87686	0.345351	2.2403	1.20284		100.001
		SD	1.37923e-05	0.00370519	0.265143	0.0045723	0.0457502	0.00120829	3.20325e-05	0.00140077	0.318961	0.263773	0.00186477	6.77815e-05	0.115773	0.000486791	0.000988753	3.05502e-05	0.000821281	0.00509648	0.00010769	9.69073e-05	0.00163373	0.000987353	0.0019262	4.21223e-05	0.000325492	0.000220667	0.0243645	0.00332709	0.00306055	0.0566037	0.00269309	0.00103299	0.00465309	0.000848382	0.378775	0.0492249	0.0383664	0.307887	0.00432534	0.0669899	1.27632	0.60246	0.257179	0.0884296	0.0381801
		p (NvsG)	0.224149	0.128257	0.196256	0.382558	0.0183025	0.0557872	0.0391606	0.440989	0.595556	0.0227171	0.696541	0.45802	0.290701	0.203865	0.711947	0.150484	0.938615	0.673753	0.330983	0.00568669	0.381651	0.441256	0.748845	0.270896	0.478506	0.536009	0.0804268	0.57465	0.228607	0.0179321	0.0297096	0.016237	0.0244532	0.00202597	0.476889	0.154326	0.961072	0.529869	0.850322	7.36699e-05	0.620203	0.900468	0.790535	0.98011	0.0574259
exGFP	Raft		0.000266324	0.0243354	1.24067	0.0486534	1.2454	0.0348007	2.32551e-05	0.179481	2.31417	32.2096	0.011146	0.0128324	0.804126	0.0132058	0.00151851	0.00141194	0.0247698	0.169117	0.0243327	0.0202134	0.00650339	0.00656853	0.0308047	0.00199442	0.00916492	0.0118321	0.876094	0.0203095	0.0164792	0.491951	0.0664485	0.0147335	0.0620161	0.0153095	34.0899	2.66262	0.999636	3.9373	0.0524314	3.7412	1.50486	3.62796	0.00916914	6.06345	3.30864		100.007
exGFP	Raft		9.94773e-05	0.0288741	0.295522	0.0481327	0.919371	0.0286907	3.41588e-05	0.0342571	3.44511	23.9133	0.00404261	0.00267032	1.58569	0.011622	0.00209414	0.00173762	0.0325629	0.21128	0.0155731	0.0153593	0.0125497	0.0107678	0.0247192	0.00144792	0.0133322	0.00750487	1.28215	0.049139	0.0226117	0.3816	0.0676068	0.00807259	0.0545857	0.0129463	29.7797	2.54024	0.71055	4.10317	0.0809787	3.76918	13.2708	4.13332	0.146414	5.85976	3.07105		100.01
exGFP	Raft		4.04804e-05	0.0316404	0.183892	0.0331963	0.986758	0.0316828	3.6481e-05	0.206382	4.35904	24.5753	0.00383329	0.0131708	1.41061	0.0125897	0.00156447	0.00225191	0.0303654	0.227218	0.015249	0.0171496	0.00226852	0.00647041	0.0279482	0.00166553	0.0153628	0.00843353	1.19519	0.0506624	0.0306953	0.401163	0.064866	0.00774426	0.0590658	0.0137927	31.9563	2.58088	0.7413	4.41379	0.083897	3.73501	9.24354	4.34672	0.374808	5.52461	2.98427		100.012
		Mean	0.000135427	0.0282833	0.57336	0.0433275	1.05051	0.0317247	3.12983e-05	0.14004	3.37277	26.8994	0.00634064	0.00955784	1.26681	0.0124725	0.00172571	0.00180049	0.0292327	0.202538	0.0183849	0.0175741	0.00710721	0.0079356	0.0278241	0.00170262	0.01262	0.00925683	1.11781	0.040037	0.0232621	0.424904	0.0663071	0.0101834	0.0585559	0.0140161	31.942	2.59458	0.817162	4.15142	0.0724357	3.74846	8.00641	4.036	0.176797	5.81594	3.12132		100.01
		SD	8.28269e-05	0.00260795	0.410542	0.00620677	0.121701	0.00216038	4.99341e-06	0.0654731	0.724325	3.26022	0.00294361	0.00421943	0.290016	0.000564522	0.000226202	0.000299458	0.00284125	0.0212279	0.00364406	0.00173577	0.00365371	0.00173474	0.00215289	0.000194548	0.00223428	0.00161083	0.151181	0.0120925	0.0050419	0.041636	0.000972858	0.00278874	0.00264553	0.000846657	1.52393	0.0440742	0.11227	0.171036	0.0122934	0.0128715	4.22833	0.261015	0.130605	0.192387	0.118741
exNEF	Raft		0.000411668	0.0267854	1.60234	0.0552852	1.30081	0.0325379	2.14644e-05	0.0608887	6.21056	30.1845	0.0102495	0.000236109	0.780353	0.0120765	0.000766224	0.00116291	0.0183708	0.147833	0.0228523	0.0104621	0.02296	0.00219629	0.0293343	0.000995117	0.00875996	0.00909181	0.767456	0.0256344	0.0336808	0.373396	0.0475919	0.0117948	0.0461032	0.0123781	31.1434	2.90391	0.91825	4.87258	0.0623722	3.76304	2.01217	4.18912	0.291489	5.29945	2.68144		100.007
exNEF	Raft		7.01003e-05	0.0242468	0.309048	0.0135368	0.927805	0.029239	1.99531e-05	0.174571	2.78235	24.994	0.00750359	0.00806989	1.18882	0.00952147	0.00322697	0.00175987	0.0298047	0.189026	0.0152789	0.0172402	0.0100694	0.000491496	0.0218805	0.00166985	0.0133366	0.00961657	1.05956	0.0441417	0.0194031	0.398187	0.0671644	0.00834038	0.0542131	0.0123699	29.2319	2.2787	0.716004	3.80906	0.0737332	3.5483	15.7463	3.7187	0.00767696	5.46031	2.97014		100.006
exNEF	Raft		3.28731e-05	0.0296847	0.577564	0.0284726	0.916117	0.0290718	3.65655e-05	0.11327	4.72708	24.8147	0.00946057	0.0059618	1.51696	0.0116633	0.00796172	0.0014023	0.0311988	0.200621	0.0158251	0.0120855	0.00402902	0.00562881	0.0261115	0.0011625	0.0144289	0.00838836	1.33066	0.0585009	0.0324592	0.411398	0.0627772	0.00804582	0.051648	0.0129276	29.0983	2.68199	0.712626	4.67879	0.0903125	3.93535	10.2036	4.30494	0.460858	5.98121	2.78072		100.006
		Mean	0.000171547	0.0269056	0.829652	0.0324315	1.04824	0.0302829	2.59943e-05	0.116243	4.57333	26.6644	0.00907121	0.00475593	1.16204	0.0110871	0.00398497	0.00144169	0.0264581	0.17916	0.0179855	0.0132626	0.0123528	0.0027722	0.0257755	0.00127582	0.0121752	0.00903225	1.05256	0.042759	0.0285144	0.394327	0.0591778	0.00939365	0.0506548	0.0125585	29.8245	2.62153	0.782293	4.45348	0.0754727	3.7489	9.3207	4.07092	0.253341	5.58032	2.81077		100.007
		SD	0.000147631	0.00192401	0.482605	0.0149581	0.154719	0.00138218	6.49551e-06	0.0402338	1.21571	2.15655	0.000999661	0.00286641	0.260944	0.000969822	0.00258599	0.000212431	0.00497691	0.0196168	0.00298659	0.0025025	0.00683763	0.00185024	0.00264333	0.000248444	0.00212672	0.000435766	0.199168	0.0116509	0.00559616	0.0136423	0.00726248	0.00147405	0.00293111	0.000226022	0.80903	0.224126	0.0832649	0.400527	0.00993563	0.137118	4.88577	0.219541	0.161918	0.251993	0.103717
		p (NvsG)	0.806741	0.630113	0.646294	0.456227	0.989424	0.528971	0.472227	0.723767	0.357466	0.944848	0.342593	0.313143	0.758742	0.205059	0.346519	0.297441	0.585112	0.37795	0.922297	0.157975	0.453863	0.0672424	0.502577	0.172956	0.868386	0.877074	0.765252	0.85231	0.441229	0.44087	0.299273	0.774404	0.0703851	0.111298	0.207255	0.892099	0.775208	0.443497	0.82552	0.997099	0.815536	0.906259	0.675589	0.414196	0.0733588
